# Supplementary material for: SARS-CoV-2 nucleocapsid protein adheres to replication organelles before viral assembly at the Golgi/ERGIC and lysosome-mediated egress
Source: Sci Adv. 2022 Jan 7;8(1):eabl4895. doi: 10.1126/sciadv.abl4895 (PMC10954198; doi:10.1126/sciadv.abl4895)
Supplement: Supplementary file 2 — Movies S1 to S4 [file sciadv.abl4895_movies_s1_to_s4.zip]

Archive with 4 entries (4 files):
- sciadv.abl4895_movie_s1.mp4
- sciadv.abl4895_movie_s2.mp4
- sciadv.abl4895_movie_s3.mp4
- sciadv.abl4895_movie_s4.mp4
